# Supplementary material for: Simple agarose micro-confinement array and machine-learning-based classification for analyzing the patterned differentiation of mesenchymal stem cells
Source: PLoS One. 2017 Apr 5;12(4):e0173647. doi: 10.1371/journal.pone.0173647 (PMC5381775; doi:10.1371/journal.pone.0173647)
Supplement: S1 File — (ZIP) [file pone.0173647.s002.zip]

Archive with 153 entries (149 files):
- S1_File/.vscode/
- S1_File/.vscode/launch.json
- S1_File/.vscode/tasks.json
- S1_File/20160830_225416/
- S1_File/20160830_225416/A2_1.jpg.tiff
- S1_File/20160830_225416/A2_2.jpg.tiff
- S1_File/20160830_225416/A2_3.jpg.tiff
- S1_File/20160830_225416/A2_4.jpg.tiff
- S1_File/20160830_225416/A2_5.jpg.tiff
- S1_File/20160830_225416/A3_1.jpg.tiff
- S1_File/20160830_225416/A3_2.jpg.tiff
- S1_File/20160830_225416/A3_3.jpg.tiff
- S1_File/20160830_225416/A3_4.jpg.tiff
- S1_File/20160830_225416/A3_5.jpg.tiff
- S1_File/20160830_225416/A4_1.jpg.tiff
- S1_File/20160830_225416/A4_2.jpg.tiff
- S1_File/20160830_225416/A4_3.jpg.tiff
- S1_File/20160830_225416/AC_1.jpg.tiff
- S1_File/20160830_225416/G2_1.jpg.tiff
- S1_File/20160830_225416/G2_2.jpg.tiff
- S1_File/20160830_225416/G2_3.jpg.tiff
- S1_File/20160830_225416/G2_4.jpg.tiff
- S1_File/20160830_225416/G2_5.jpg.tiff
- S1_File/20160830_225416/G3_1.jpg.tiff
- S1_File/20160830_225416/G3_2.jpg.tiff
- S1_File/20160830_225416/G3_3.jpg.tiff
- S1_File/20160830_225416/G3_4.jpg.tiff
- S1_File/20160830_225416/G3_5.jpg.tiff
- S1_File/20160830_225416/G4_1.jpg.tiff
- S1_File/20160830_225416/G4_2.jpg.tiff
- S1_File/20160830_225416/G4_3.jpg.tiff
- S1_File/20160830_225416/G4_4.jpg.tiff
- S1_File/20160830_225416/GC_1.jpg.tiff
- S1_File/20160830_225416/M2_1.jpg.tiff
- S1_File/20160830_225416/M2_2.jpg.tiff
- S1_File/20160830_225416/M2_3.jpg.tiff
- S1_File/20160830_225416/M2_4.jpg.tiff
- S1_File/20160830_225416/M2_5.jpg.tiff
- S1_File/20160830_225416/M3_1.jpg.tiff
- S1_File/20160830_225416/M3_2.jpg.tiff
- S1_File/20160830_225416/M3_3.jpg.tiff
- S1_File/20160830_225416/M3_4.jpg.tiff
- S1_File/20160830_225416/M3_5.jpg.tiff
- S1_File/20160830_225416/M4_1.jpg.tiff
- S1_File/20160830_225416/M4_2.jpg.tiff
- S1_File/20160830_225416/M4_3.jpg.tiff
- S1_File/20160830_225416/MC_1.jpg.tiff
- S1_File/20160830_225416/O2_1.jpg.tiff
- S1_File/20160830_225416/O2_2.jpg.tiff
- S1_File/20160830_225416/O2_3.jpg.tiff
- S1_File/20160830_225416/O2_4.jpg.tiff
- S1_File/20160830_225416/O2_5.jpg.tiff
- S1_File/20160830_225416/O3_1.jpg.tiff
- S1_File/20160830_225416/O3_2.jpg.tiff
- S1_File/20160830_225416/O3_3.jpg.tiff
- S1_File/20160830_225416/O3_4.jpg.tiff
- S1_File/20160830_225416/O3_5.jpg.tiff
- S1_File/20160830_225416/O4_1.jpg.tiff
- S1_File/20160830_225416/O4_2.jpg.tiff
- S1_File/20160830_225416/O4_3.jpg.tiff
- S1_File/20160830_225416/O4_4.jpg.tiff
- S1_File/20160830_225416/OC_1.jpg.tiff
- S1_File/20160830_225416/svm.learned
- S1_File/20160830_225416/svm.learned_01.npy
- S1_File/20160830_225416/svm.learned_02.npy
- S1_File/20160830_225416/svm.learned_03.npy
- S1_File/20160830_225416/svm.learned_04.npy
- S1_File/20160830_225416/svm.learned_05.npy
- S1_File/20160830_225416/svm.learned_06.npy
- S1_File/20160830_225416/svm.learned_07.npy
- S1_File/20160830_225416/svm.learned_08.npy
- S1_File/20160830_225416/svm.learned_09.npy
- S1_File/20160830_225416/svm.learned_10.npy
- S1_File/20160830_225416/svm.learned_11.npy
- S1_File/LICENSE.TXT
- S1_File/main.py
- S1_File/targets/
- S1_File/targets/A2_1.jpg
- S1_File/targets/A2_2.jpg
- S1_File/targets/A2_3.jpg
- S1_File/targets/A2_4.jpg
- S1_File/targets/A2_5.jpg
- S1_File/targets/A3_1.jpg
- S1_File/targets/A3_2.jpg
- S1_File/targets/A3_3.jpg
- S1_File/targets/A3_4.jpg
- S1_File/targets/A3_5.jpg
- S1_File/targets/A4_1.jpg
- S1_File/targets/A4_2.jpg
- S1_File/targets/A4_3.jpg
- S1_File/targets/AC_1.jpg
- S1_File/targets/G2_1.jpg
- S1_File/targets/G2_2.jpg
- S1_File/targets/G2_3.jpg
- S1_File/targets/G2_4.jpg
- S1_File/targets/G2_5.jpg
- S1_File/targets/G3_1.jpg
- S1_File/targets/G3_2.jpg
- S1_File/targets/G3_3.jpg
- S1_File/targets/G3_4.jpg
- S1_File/targets/G3_5.jpg
- S1_File/targets/G4_1.jpg
- S1_File/targets/G4_2.jpg
- S1_File/targets/G4_3.jpg
- S1_File/targets/G4_4.jpg
- S1_File/targets/GC_1.jpg
- S1_File/targets/M2_1.jpg
- S1_File/targets/M2_2.jpg
- S1_File/targets/M2_3.jpg
- S1_File/targets/M2_4.jpg
- S1_File/targets/M2_5.jpg
- S1_File/targets/M3_1.jpg
- S1_File/targets/M3_2.jpg
- S1_File/targets/M3_3.jpg
- S1_File/targets/M3_4.jpg
- S1_File/targets/M3_5.jpg
- S1_File/targets/M4_1.jpg
- S1_File/targets/M4_2.jpg
- S1_File/targets/M4_3.jpg
- S1_File/targets/MC_1.jpg
- S1_File/targets/O2_1.jpg
- S1_File/targets/O2_2.jpg
- S1_File/targets/O2_3.jpg
- S1_File/targets/O2_4.jpg
- S1_File/targets/O2_5.jpg
- S1_File/targets/O3_1.jpg
- S1_File/targets/O3_2.jpg
- S1_File/targets/O3_3.jpg
- S1_File/targets/O3_4.jpg
- S1_File/targets/O3_5.jpg
- S1_File/targets/O4_1.jpg
- S1_File/targets/O4_2.jpg
- S1_File/targets/O4_3.jpg
- S1_File/targets/O4_4.jpg
- S1_File/targets/OC_1.jpg
- S1_File/trainingData/
- S1_File/trainingData/A01.jpg
- S1_File/trainingData/A02.jpg
- S1_File/trainingData/A03.jpg
- S1_File/trainingData/B01.jpg
- S1_File/trainingData/B02.jpg
- S1_File/trainingData/B03.jpg
- S1_File/trainingData/B04.jpg
- S1_File/trainingData/B05.jpg
- S1_File/trainingData/B06.jpg
- S1_File/trainingData/B07.jpg
- S1_File/trainingData/B08.jpg
- S1_File/trainingData/B09.jpg
- S1_File/trainingData/B10.jpg
- S1_File/trainingData/B11.jpg
- S1_File/trainingData/O01.jpg
- S1_File/trainingData/O02.jpg
- S1_File/trainingData/O03.jpg
