# Supplementary material for: Simple agarose micro-confinement array and machine-learning-based classification for analyzing the patterned differentiation of mesenchymal stem cells
Source: PLoS One. 2017 Apr 5;12(4):e0173647. doi: 10.1371/journal.pone.0173647 (PMC5381775; doi:10.1371/journal.pone.0173647)
Supplement: S1 File — (ZIP) [file pone.0173647.s002.zip › S1_File/main.py]

#
# main.py
# 
# Copyright (c) 2016, 2017, RIKEN
# All rights reserved.
# This software is released under the MIT License, see LICENSE.txt.
#
# Coded by Nobuyuki Tanaka, E-mail: nobuyuki.tanaka@riken.jp, on Aug. 30, 2016.
#
# This program is released as a supplementary inforamtion in the paper: 
# "Simple agarose micro-confinement array and machine-learning-based 
# classification for analyzing the patterned differentiation of mesenchymal
# stem cells" by Nobuyuki Tanaka, Tadahiro Yamashita, Asako Sato, 
# Viola Vogel, and Yo Tanaka, for the publication in PLoS ONE in 2017. 
# 
# This program processes microphotograph images with RGB-color space. 
# First, this program executes the pre-training of support vector machine
# with microphotograph images that a user selected into a "trainingData"
# folder. The first letters of training data names must express the type of 
# classes; "B" for background, "A" for adipogenic, and "O" for osteogenic
# parts. Next, this code classifies the pixels of target microphotographs
# in the "target" folder into the three classes; (1) background, 
# (2) adipogenic, and (3) osteogenic parts, based on a result of 
# pre-training and creates the classfication results in simple color image
# in a new folder. 
#


# Reference of modules
import os
import glob
import time
import datetime 
import cv2
import numpy as np
from sklearn import svm
from sklearn.externals import joblib


# A function for loading the training data and setting the corresponding label. 
def getTrainingData(fileList, numLabel):
    numFile = 0
    for filePath in fileList:
        numFile = numFile + 1
        bgrData = cv2.imread(filePath)
        imageVec = bgrData.reshape((-1,3))
        if numFile == 1:
            trainingData = imageVec
        else:
            trainingData = np.vstack((trainingData, imageVec))
    label = numLabel * np.ones([trainingData.shape[0], 1])
    return(trainingData, label)


# Set the name of directories including target and training data
dir_targets = "targets"
dir_trainingData = "trainingData"

# Training support vector machine (SVM). 
# The correspondence between data and label is as follows: 
############################
# Label 1: Background part
# Label 2: Adipogenic part
# Label 3: Osteogenic part
############################

# Get backgound data.
listFileB = glob.glob(dir_trainingData + "/B*.jpg")
dataB, labelB = getTrainingData(listFileB, 1)

# Get adipogenic data. 
listFileA = glob.glob(dir_trainingData + "/A*.jpg")
dataA, labelA = getTrainingData(listFileA, 2)

# Get osteogenic data. 
listFileO = glob.glob(dir_trainingData + "/O*.jpg")
dataO, labelO = getTrainingData(listFileO, 3)

# Stack all training data and corresponding labels into single vectors. 
data = np.vstack((dataB, dataA, dataO))
labels = np.vstack((labelB, labelA, labelO))

# Prepare a linear SVM model.
clf = svm.SVC(kernel='linear')

# Fitting the SVM model for the given combination of training data and the labels. The elasped time for training is measured.  
start = time.time()
clf.fit(data, labels)
elapsed_time = time.time() - start
print(("Training time:{0}".format(elapsed_time)) + "[sec]")

# Save the training result. 
dir_save = datetime.datetime.today().strftime("%Y%m%d_%H%M%S")
os.mkdir(dir_save)
joblib.dump(clf, dir_save + "/" + "svm.learned")


# Classification of target data by trained SVM classifier. 
# Preparing variables. 
black = np.array([0,   0,   0])
red = np.array([0,   0, 255])
green = np.array([0, 255,   0])
blue = np.array([255,   0,   0])
white = np.array([255, 255, 255])

# Get target data
listFileT = glob.glob(dir_targets + "/*.jpg")
for fileT in listFileT:
    
    # Loading the target image and preparation of classification. 
    bgrT = cv2.imread(fileT)
    height = bgrT.shape[0]
    width = bgrT.shape[1]
    image = np.zeros((height, width, 3), np.uint8)
    vecT =  bgrT.reshape((-1,3))

    # Classficiation of target image into corresponding labels. The elasped time for classification is measured. 
    start = time.time()
    res_1D = clf.predict(vecT)
    elapsed_time = time.time() - start
    print(("Classification time:{0}".format(elapsed_time)) + "[sec]")
    
    # Making classification result in a color image. 
    res_2D = res_1D.reshape((height, width))
    for i in range(height):
        for j in range(width):
            if res_2D[i,j] == 0:    # Label 0: Never happens
                image[i,j] = black
            elif res_2D[i,j] == 1:  # Label 1: Background part
                image[i,j] = white
            elif res_2D[i,j] == 2:  # Label 2: Adipogenic part
                image[i,j] = red
            elif res_2D[i,j] == 3:  # Label 1: Osteogenic part
                image[i,j] = blue
            else:                   # Other labels: Never happens
                image[i,j] = green

    # Display the target image and classification result. And save the result.   
    cv2.imshow("Target image", bgrT)
    cv2.imshow("SVM image", image)
    file_image_save = dir_save + "/" + os.path.basename(fileT) + ".tiff"
    cv2.imwrite(file_image_save, image)

    # Terminate the classficiation process, when the esc key is hit. 
    if cv2.waitKey(1) == 27:
        break
